# Supplementary material for: A Novel Trans-Tracheostomal Retrograde Inhalation Technique Increases Subglottic Drug Deposition Compared to Traditional Trans-Oral Inhalation
Source: Pharmaceutics. 2023 Mar 10;15(3):903. doi: 10.3390/pharmaceutics15030903 (PMC10056688; doi:10.3390/pharmaceutics15030903)
Supplement: Supplementary file 1 [file pharmaceutics-15-00903-s001.zip]

Archive with 2 entries (2 files):
- Instructional Video 1 Trans-tracheostomal Retrograde Corticosteroid Inhalation Technique.mp4
- Instructional Video 2 Trans-tracheostomal Retrograde Corticosteroid Inhalation Technique.mp4
